# Supplementary material for: Unlocking the Power of Magnesium: A Systematic Review and Meta-Analysis Regarding Its Role in Oxidative Stress and Inflammation
Source: Antioxidants (Basel). 2025 Jun 16;14(6):740. doi: 10.3390/antiox14060740 (PMC12189353; doi:10.3390/antiox14060740)
Supplement: Supplementary file 1 [file antioxidants-14-00740-s001.zip]

Archive with 1 entries (1 files):
- antioxidants-3645395-supplementary.pdf
